# Supplementary material for: Improving the Response of Health Systems to Female Genital Schistosomiasis in Endemic Countries through a Gender-Sensitive Human Rights-Based Framework
Source: Diseases. 2022 Dec 14;10(4):125. doi: 10.3390/diseases10040125 (PMC9777435; doi:10.3390/diseases10040125)
Supplement: Supplementary file 1 [file diseases-10-00125-s001.zip]

Archive with 1 entries (1 files):
- diseases-1869977-supplementary.pdf
